# Supplementary material for: Sex Disparities in Infective Endocarditis Presentation, Management and Outcomes: A Systematic Review and Meta-Analysis
Source: Diagnostics (Basel). 2026 Jan 14;16(2):260. doi: 10.3390/diagnostics16020260 (PMC12839971; doi:10.3390/diagnostics16020260)
Supplement: Supplementary file 1 [file diagnostics-16-00260-s001.zip]

Archive with 2 entries (2 files):
- diagnostics-4012443-supplementary.pdf
- Table S1.PRISMA 2020 Checklist.pdf
